# Supplementary material for: (Z)-Endoxifen and Early Recurrence of Breast Cancer: An Explorative Analysis in a Prospective Brazilian Study
Source: J Pers Med. 2022 Mar 22;12(4):511. doi: 10.3390/jpm12040511 (PMC9030524; doi:10.3390/jpm12040511)
Supplement: Supplementary file 1 [file jpm-12-00511-s001.zip]

Archive with 1 entries (1 files):
- jpm-1632095-supplementary.pdf
